# Supplementary material for: Sexually Transmitted Infections Prevalence and Cascade of Care among Undocumented Sex Workers: A Twenty-Year-Long Experience
Source: Life (Basel). 2023 Feb 22;13(3):606. doi: 10.3390/life13030606 (PMC10056054; doi:10.3390/life13030606)
Supplement: Supplementary file 1 [file life-13-00606-s001.zip]

Archive with 1 entries (1 files):
- life-2130222-supplementary.pdf
